# Supplementary material for: Identification of Potential Biomarkers for Rheumatoid Arthritis Based on Integrated Bioinformatics and Single-Cell RNA-Seq
Source: Genes (Basel). 2026 Jul 21;17(7):828. doi: 10.3390/genes17070828 (PMC13409446; doi:10.3390/genes17070828)
Supplement: Supplementary file 1 [file genes-17-00828-s001.zip]

Archive with 1 entries (1 files):
- genes-4428148-supplementary.pdf
